# Supplementary material for: LncRNAs as Theragnostic Biomarkers for Predicting Radioresistance in Cancer: A Systematic Review and Meta-Analysis
Source: Front Oncol. 2022 May 25;12:767750. doi: 10.3389/fonc.2022.767750 (PMC9176206; doi:10.3389/fonc.2022.767750)
Supplement: Supplementary file 2 [file Table_1.xlsx]

## Sheet: Sheet1
lncRNA	PROTEIN
H19	SFRS2
H19	SNRPA
H19	ELAVL2
H19	HNRNPA1
H19	ybx2-a
H19	NONO
H19	sap-49
H19	PABPC1
H19	RBMY1A1
H19	a2bp1
H19	EIF4B
H19	POLR2D
H19	RPS19BP1
H19	TXNL4A
H19	C1D
H19	POP7
DRAIC	ZFP36
DRAIC	A2BP1
DRAIC	SFRS2
DRAIC	ZRANB2
DRAIC	ybx2-a
DRAIC	PABPC1
DRAIC	RBMY1A1
DRAIC	EIF4B
DRAIC	ATXN1
DRAIC	SEC63
DRAIC	ESF1
DRAIC	SUZ12
DRAIC	TCERG1
DRAIC	SART1
DRAIC	CARS1
DRAIC	EIF4G1
DRAIC	DDX23
DRAIC	ZFC3H1
DRAIC	ZFR
DRAIC	DDX10
DRAIC	LONP1
DRAIC	L1TD1
DRAIC	UPF1
DRAIC	EIF4ENIF1
DRAIC	BAZ2B
DRAIC	SUPT6H
DRAIC	HTATSF1
DRAIC	NSF
FGD5-AS1	NONO
FGD5-AS1	sap-49
FGD5-AS1	PABPC1
FGD5-AS1	RBMY1A1
FGD5-AS1	a2bp1
FGD5-AS1	EIF4B
FGD5-AS1	SUZ12
FGD5-AS1	ATXN1
FGD5-AS1	ESF1
FGD5-AS1	SART1
FGD5-AS1	POLR2D
FGD5-AS1	MRPL41
FGD5-AS1	RPS19BP1
FGD5-AS1	SEC63
FGD5-AS1	EIF4ENIF1
FGD5-AS1	LONP1
FGD5-AS1	CARS1
FGD5-AS1	DDX23
FGD5-AS1	DDX10
FGD5-AS1	EIF4G1
LINC00312	Rna15
LINC00312	ZFP36
LINC00312	SFRS1
LINC00312	ELAVL2
LINC00312	SFRS2
LINC00312	HNRNPA1
LINC00312	EIF4B
LINC00312	NONO
LINC00312	PABPC1
LINC00312	RBMY1A1
LINC00312	a2bp1
LINC00312	glp-4
LINC00312	unc-116
LINC00312	metr-1
LINC00312	pro-3
LINC00312	rpb-2
LINC00312	egl-45
LINC00312	wago-1
LINC00312	clu-1
LINC00312	unc-15
LINC00312	lars-1
LINC00312	jmjc-1
LINC00312	myo-2
LINC00312	mcm-5
LINC00312	cdc-48.1
LINC00312	alh-13
LINC00312	rha-1
LINC00312	toe-1
LINC00312	gfm-1
LINC00312	mmcm-1
LINC00312	gsy-1
AC106786.1	SFRS2
AC106786.1	EIF4B
AC106786.1	NONO
AC106786.1	SEC63
AC106786.1	ATXN1
AC106786.1	ESF1
AC106786.1	TCERG1
AC106786.1	SUZ12
AC106786.1	ZFC3H1
AC106786.1	SART1
AC106786.1	L1TD1
AC106786.1	EIF4G1
AC106786.1	BAZ2B
AC106786.1	CARS1
AC106786.1	HTATSF1
AC106786.1	UPF1
AC106786.1	SLC4A1AP
AC106786.1	ZFR
AC106786.1	DDX10
AC106786.1	DDX23
LINC00630	ELAVL2
LINC00630	A2BP1
LINC00630	ZRANB2
LINC00630	HNRNPA1
LINC00630	SFRS1
LINC00630	NONO
LINC00630	sap-49
LINC00630	PABPC1
LINC00630	RBMY1A1
LINC00630	EIF4B
LINC00630	DROSHA
LINC00630	LONP1
LINC00630	ZFR
LINC00630	EIF4G1
LINC00630	SMG1
LINC00630	PMS1
LINC00630	HTATSF1
LINC00630	DDX46
LINC00630	SUZ12
LINC00630	SEC63
LINC00630	SLC4A1AP
LINC00630	BAZ2B
LINC00630	SUPT6H
LINC00630	ATXN1
LINC00630	DHX9
LINC00630	CCAR1
LINC00630	STK10
LINC00630	XAB2
LINC00630	HSP90B1
LINC00630	GIGYF2
LINC00520	ZFP36
LINC00520	ELAVL2
LINC00520	SFRS2
LINC00520	HNRNPA1
LINC00520	NONO
LINC00520	PABPC1
LINC00520	RBMY1A1
LINC00520	a2bp1
LINC00520	SUZ12
LINC00520	ATXN1
LINC00520	ESF1
LINC00520	SEC63
LINC00520	SART1
LINC00520	DDX23
LINC00520	TCERG1
LINC00520	LONP1
LINC00520	EIF4ENIF1
LINC00520	CARS1
LINC00520	EIF4G1
LINC00520	DDX10
CCAT2	ELAVL2
CCAT2	A2BP1
CCAT2	ZRANB2
CCAT2	SFRS1
CCAT2	ybx2-a
CCAT2	NONO
CCAT2	PABPC1
CCAT2	RBMY1A1
CCAT2	EIF4B
CCAT2	SLC4A1AP
CCAT2	ATXN1
CCAT2	SUZ12
CCAT2	SEC63
CCAT2	L1TD1
CCAT2	ESF1
CCAT2	HTATSF1
CCAT2	ZFC3H1
CCAT2	BAZ2B
CCAT2	TCERG1
CCAT2	PMS1
CCAT2	SART1
CCAT2	UPF1
CCAT2	DDX23
HOTAIR	ELAVL2
HOTAIR	SFRS1
HOTAIR	A2BP1
HOTAIR	SNRPA
HOTAIR	HNRNPA1
HOTAIR	EIF4B
HOTAIR	NONO
HOTAIR	PABPC1
HOTAIR	RBMY1A1
TPTEP1	SNRPA
TPTEP1	HNRNPA1
TPTEP1	ybx2-a
TPTEP1	NONO
TPTEP1	PABPC1
TPTEP1	RBMY1A1
TPTEP1	a2bp1
TPTEP1	SUZ12
TPTEP1	ATXN1
TPTEP1	ESF1
TPTEP1	SART1
TPTEP1	SEC63
TPTEP1	DDX23
TPTEP1	CARS1
TPTEP1	TCERG1
TPTEP1	LONP1
TPTEP1	EIF4ENIF1
TPTEP1	DDX10
TPTEP1	EIF4G1
TPTEP1	SUPT6H
TPTEP1	UPF1
Rpph1	SNRPA
Rpph1	NONO
Rpph1	MRPL41
Rpph1	RPS19BP1
Rpph1	POLR2D
Rpph1	TPD52L2
Rpph1	RPS15A
Rpph1	C1D
Rpph1	SRP14
Rpph1	POP7
Rpph1	EIF3J
Rpph1	MANF
Rpph1	RIDA
Rpph1	TXNL4A
Rpph1	RPS16
Rpph1	SARNP
Rpph1	SNU13
FAM201A	ELAVL2
FAM201A	ZFP36
FAM201A	NCL
FAM201A	SFRS2
FAM201A	SNRPA
FAM201A	SFRS7
FAM201A	ybx2-a
FAM201A	NONO
FAM201A	sap-49
FAM201A	PABPC1
FAM201A	RBMY1A1
FAM201A	a2bp1
FAM201A	EIF4B
FAM201A	HSP90B1
FAM201A	SLC4A1AP
FAM201A	CDK11B
FAM201A	HTATSF1
FAM201A	BAZ2B
FAM201A	WDR43
FAM201A	PMS1
FAM201A	L1TD1
FAM201A	ZFC3H1
FAM201A	SUZ12
FAM201A	LRRFIP2
FAM201A	XAB2
FAM201A	STK10
FAM201A	CCAR1
FAM201A	BMS1
FAM201A	ARHGEF28
FAM201A	SMG6
LINC02582	SNRPA
LINC02582	ZFP36
LINC02582	ELAVL2
LINC02582	HNRNPA1
LINC02582	ybx2-a
LINC02582	NONO
LINC02582	PABPC1
LINC02582	RBMY1A1
LINC02582	EIF4B
LINC02582	ZRANB2
LINC02582	SEC63
LINC02582	ATXN1
LINC02582	ESF1
LINC02582	SUZ12
LINC02582	TCERG1
LINC02582	SART1
LINC02582	ZFC3H1
LINC02582	L1TD1
LINC02582	BAZ2B
LINC02582	CARS1
LINC02582	EIF4G1
LINC02582	HTATSF1
LINC02582	UPF1
LINC02582	SLC4A1AP
LINC02582	ZFR
LINC02582	DDX10
LINC02582	DDX23
LINC02582	PMS1
LINC02582	NSF
LINC02582	LONP1
LINC00511	ZFP36
LINC00511	SFRS1
LINC00511	NONO
LINC00511	PABPC1
LINC00511	RBMY1A1
LINC00511	a2bp1
LINC00511	EIF4B
LINC00511	SEC63
LINC00511	TCERG1
LINC00511	SLC4A1AP
LINC00511	L1TD1
LINC00511	ZFC3H1
LINC00511	ESF1
LINC00511	ATXN1
LINC00511	BAZ2B
LINC00511	HTATSF1
LINC00511	EIF4G1
LINC00511	ZFR
LINC00511	PMS1
LINC00511	TDRD1
LINC00511	UPF1
LINC00511	SUZ12
LINC00511	CARS1
LINC00511	SART1
LINC00511	NSF
LINC00511	BMS1
FAM83H-AS1	ELAVL2
FAM83H-AS1	HNRNPA1
FAM83H-AS1	NONO
FAM83H-AS1	SNRPA
FAM83H-AS1	PABPC1
FAM83H-AS1	RBMY1A1
FAM83H-AS1	a2bp1
FAM83H-AS1	ATXN1
FAM83H-AS1	SUZ12
FAM83H-AS1	ESF1
FAM83H-AS1	SEC63
FAM83H-AS1	SART1
FAM83H-AS1	DDX23
FAM83H-AS1	LONP1
FAM83H-AS1	SUPT6H
FAM83H-AS1	EIF4ENIF1
FAM83H-AS1	EIF4G1
FAM83H-AS1	TCERG1
FAM83H-AS1	CARS1
FAM83H-AS1	ZFR
FAM83H-AS1	DDX10
FAM83H-AS1	RANBP2
FAM83H-AS1	SMG1
FAM83H-AS1	DDX46
FAM83H-AS1	DHX9
FAM83H-AS1	SNRNP200
FAM83H-AS1	ZFC3H1
CYTOR	SFRS1
CYTOR	ZFP36
CYTOR	ELAVL2
CYTOR	A2BP1
CYTOR	ZRANB2
CYTOR	SFRS2
CYTOR	SNRPA
CYTOR	HNRNPA1
CYTOR	ybx2-a
CYTOR	NONO
CYTOR	sap-49
CYTOR	PABPC1
CYTOR	RBMY1A1
CYTOR	EIF4B
CYTOR	CSTF3
CYTOR	ADD3
CYTOR	MDC1
CYTOR	IFI16
CYTOR	TDRD7
CYTOR	LRRFIP2
CYTOR	DDX1
CYTOR	SRBD1
CYTOR	BMS1
CYTOR	SSRP1
CYTOR	COL14A1
CYTOR	EIF2AK3
CYTOR	STK10
CYTOR	SART3
CYTOR	CCAR1
CYTOR	IPO8
CYTOR	IARS1
CYTOR	KTN1
CYTOR	PMS1
CYTOR	HNRNPUL2
LINC00483	ELAVL2
LINC00483	EIF4B
LINC00483	PABPC1
LINC00483	RBMY1A1
LINC00483	a2bp1
LINC00483	SUZ12
LINC00483	ATXN1
LINC00483	SART1
LINC00483	ESF1
LINC00483	SLC4A1AP
LINC00483	EIF4ENIF1
LINC00483	LONP1
LINC00483	DDX23
LINC00483	CARS1
LINC00483	SEC63
LINC00483	DDX10
NKILA	ELAVL2
NKILA	ZFP36
NKILA	HNRNPA1
NKILA	SFRS1
NKILA	EIF4B
NKILA	NONO
NKILA	SNRPA
NKILA	sap-49
NKILA	PABPC1
NKILA	RBMY1A1
NKILA	SEC63
NKILA	ATXN1
NKILA	SUZ12
NKILA	ESF1
NKILA	POLR2D
NKILA	TCERG1
NKILA	SART1
NKILA	SLC4A1AP
NKILA	CARS1
NKILA	ZFC3H1
NKILA	EIF4G1
NKILA	L1TD1
NKILA	HTATSF1
NKILA	UPF1
NKILA	DDX10
NKILA	BAZ2B
MEG3	A2BP1
MEG3	SFRS1
MEG3	NONO
MEG3	RBMY1A1
MEG3	EIF4B
MEG3	SUZ12
MEG3	ATXN1
MEG3	ESF1
MEG3	SEC63
MEG3	SART1
MEG3	TCERG1
MEG3	CARS1
MEG3	ZFC3H1
MEG3	EIF4G1
MEG3	DDX23
MEG3	DDX10
CRNDE	SFRS2
CRNDE	ZRANB2
CRNDE	SNRPA
CRNDE	NONO
CRNDE	sap-49
CRNDE	PABPC1
CRNDE	SEC63
CRNDE	TCERG1
CRNDE	ESF1
CRNDE	ZFC3H1
CRNDE	L1TD1
CRNDE	ATXN1
CRNDE	SLC4A1AP
CRNDE	BAZ2B
CRNDE	HTATSF1
CRNDE	SUZ12
CRNDE	PMS1
CRNDE	EIF4G1
CRNDE	CARS1
CRNDE	UPF1
CRNDE	ZFR
UCA1	KHDRBS3
UCA1	ybx2-a
UCA1	NONO
UCA1	PABPC1
UCA1	RBMY1A1
UCA1	a2bp1
UCA1	EIF4B
UCA1	SUZ12
UCA1	ATXN1
UCA1	ESF1
UCA1	SEC63
UCA1	SART1
UCA1	TCERG1
UCA1	CARS1
UCA1	EIF4G1
UCA1	DDX23
UCA1	DDX10
UCA1	LONP1
UCA1	EIF4ENIF1
UCA1	UPF1
UCA1	ZFC3H1
UCA1	BAZ2B
UCA1	ZFR
UCA1	HTATSF1
UCA1	L1TD1
UCA1	SUPT6H
UCA1	LARP1
PVT1	SNRPA
PVT1	A2BP1
PVT1	SFRS1
PVT1	NONO
PVT1	PABPC1
PVT1	RBMY1A1
PVT1	SEC63
PVT1	SLC4A1AP
PVT1	TCERG1
PVT1	L1TD1
PVT1	ZFC3H1
PVT1	HTATSF1
PVT1	BAZ2B
PVT1	ESF1
PVT1	PMS1
PVT1	UPF1
PVT1	ATXN1
PVT1	TDRD1
PVT1	EIF4G1
PVT1	SUZ12
PVT1	CARS1
PVT1	BMS1
PVT1	NSF
PVT1	SART1
PVT1	ZFR
PVT1	XAB2
MALAT1	ZFP36
MALAT1	ELAVL2
MALAT1	ZFP36
MALAT1	A2BP1
MALAT1	SFRS1
MALAT1	SFRS2
MALAT1	ZRANB2
MALAT1	HNRNPA1
MALAT1	SNRPA
MALAT1	ybx2-a
MALAT1	NONO
MALAT1	PABPC1
MALAT1	RBMY1A1
MALAT1	EIF4B
MALAT1	LRRFIP2
MALAT1	CSTF3
MALAT1	IFI16
MALAT1	MDC1
MALAT1	ADD3
MALAT1	MPHOSPH10
MALAT1	FASTKD2
MALAT1	SRBD1
MALAT1	EIF2AK3
MALAT1	ATP2A2
MALAT1	EEF2
MALAT1	DNMT1
MALAT1	DDX1
MALAT1	TDRD7
MALAT1	PNISR
MALAT1	RTF1
LINC00473	SEC63
LINC00473	SUZ12
LINC00473	ATXN1
LINC00473	ESF1
LINC00473	TCERG1
LINC00473	SART1
LINC00473	ZFC3H1
LINC00473	CARS1
LINC00473	EIF4G1
LINC00473	L1TD1
LINC00473	BAZ2B
